# Supplementary material for: Application of the Balance Model in the Analysis of Factors Responsible for Depressive Disorders among Women in the COVID-19 Pandemic
Source: Int J Environ Res Public Health. 2022 Jun 15;19(12):7361. doi: 10.3390/ijerph19127361 (PMC9223622; doi:10.3390/ijerph19127361)
Supplement: Supplementary file 1 [file ijerph-19-07361-s001.zip]

Archive with 1 entries (1 files):
- ijerph-1699896-supplementary.pdf
